# Supplementary material for: Cytoscape stringApp 2.0: Analysis and Visualization of Heterogeneous Biological Networks
Source: J Proteome Res. 2022 Dec 13;22(2):637–46. doi: 10.1021/acs.jproteome.2c00651 (PMC9904289; doi:10.1021/acs.jproteome.2c00651)
Supplement: Supplementary file 1 — pr2c00651_si_002.xlsx [file pr2c00651_si_002.xlsx]

## Sheet: Sheet1
Bait	Preys	PreyGene	Bait_ID
SARS-CoV2 E	O00203	AP3B1	SARS-CoV2 E
SARS-CoV2 E	O60885	BRD4	SARS-CoV2 E
SARS-CoV2 E	P25440	BRD2	SARS-CoV2 E
SARS-CoV2 E	Q6UX04	CWC27	SARS-CoV2 E
SARS-CoV2 E	Q86VM9	ZC3H18	SARS-CoV2 E
SARS-CoV2 E	Q8IWA5	SLC44A2	SARS-CoV2 E
SARS-CoV2 M	O75439	PMPCB	SARS-CoV2 M
SARS-CoV2 M	O95070	YIF1A	SARS-CoV2 M
SARS-CoV2 M	P05026	ATP1B1	SARS-CoV2 M
SARS-CoV2 M	P11310	ACADM	SARS-CoV2 M
SARS-CoV2 M	P13804	ETFA	SARS-CoV2 M
SARS-CoV2 M	P27105	STOM	SARS-CoV2 M
SARS-CoV2 M	P38435	GGCX	SARS-CoV2 M
SARS-CoV2 M	P38606	ATP6V1A	SARS-CoV2 M
SARS-CoV2 M	P48556	PSMD8	SARS-CoV2 M
SARS-CoV2 M	Q00765	REEP5	SARS-CoV2 M
SARS-CoV2 M	Q10713	PMPCA	SARS-CoV2 M
SARS-CoV2 M	Q4KMQ2	ANO6	SARS-CoV2 M
SARS-CoV2 M	Q5JRX3	PITRM1	SARS-CoV2 M
SARS-CoV2 M	Q6PML9	SLC30A9	SARS-CoV2 M
SARS-CoV2 M	Q7L8L6	FASTKD5	SARS-CoV2 M
SARS-CoV2 M	Q8NEW0	SLC30A7	SARS-CoV2 M
SARS-CoV2 M	Q96CW5	TUBGCP3	SARS-CoV2 M
SARS-CoV2 M	Q96D53	COQ8B	SARS-CoV2 M
SARS-CoV2 M	Q96ER3	SAAL1	SARS-CoV2 M
SARS-CoV2 M	Q96HR9	REEP6	SARS-CoV2 M
SARS-CoV2 M	Q96HW7	INTS4	SARS-CoV2 M
SARS-CoV2 M	Q9BQT8	SLC25A21	SARS-CoV2 M
SARS-CoV2 M	Q9BSJ2	TUBGCP2	SARS-CoV2 M
SARS-CoV2 M	Q9BW92	TARS2	SARS-CoV2 M
SARS-CoV2 M	Q9NQC3	RTN4	SARS-CoV2 M
SARS-CoV2 M	Q9UBU6	FAM8A1	SARS-CoV2 M
SARS-CoV2 M	Q9UDR5	AASS	SARS-CoV2 M
SARS-CoV2 M	Q9ULX6	AKAP8L	SARS-CoV2 M
SARS-CoV2 M	Q9Y312	AAR2	SARS-CoV2 M
SARS-CoV2 M	Q9Y6E2	BZW2	SARS-CoV2 M
SARS-CoV2 N	O43818	RRP9	SARS-CoV2 N
SARS-CoV2 N	P11940	PABPC1	SARS-CoV2 N
SARS-CoV2 N	P19784	CSNK2A2	SARS-CoV2 N
SARS-CoV2 N	P67870	CSNK2B	SARS-CoV2 N
SARS-CoV2 N	Q13283	G3BP1	SARS-CoV2 N
SARS-CoV2 N	Q13310	PABPC4	SARS-CoV2 N
SARS-CoV2 N	Q6PKG0	LARP1	SARS-CoV2 N
SARS-CoV2 N	Q8NCA5	FAM98A	SARS-CoV2 N
SARS-CoV2 N	Q8TAD8	SNIP1	SARS-CoV2 N
SARS-CoV2 N	Q92900	UPF1	SARS-CoV2 N
SARS-CoV2 N	Q9HCE1	MOV10	SARS-CoV2 N
SARS-CoV2 N	Q9UN86	G3BP2	SARS-CoV2 N
SARS-CoV2 N	Q9NR30	DDX21	SARS-CoV2 N
SARS-CoV2 N	Q9NW13	RBM28	SARS-CoV2 N
SARS-CoV2 N	Q9Y3U8	RPL36	SARS-CoV2 N
SARS-CoV2 Spike	Q7Z5G4	GOLGA7	SARS-CoV2 Spike
SARS-CoV2 Spike	Q9C0B5	ZDHHC5	SARS-CoV2 Spike
SARS-CoV2 nsp1	P09884	POLA1	SARS-CoV2 nsp1
SARS-CoV2 nsp1	P49642	PRIM1	SARS-CoV2 nsp1
SARS-CoV2 nsp1	P49643	PRIM2	SARS-CoV2 nsp1
SARS-CoV2 nsp1	Q14181	POLA2	SARS-CoV2 nsp1
SARS-CoV2 nsp1	Q8NBJ5	COLGALT1	SARS-CoV2 nsp1
SARS-CoV2 nsp1	Q99959	PKP2	SARS-CoV2 nsp1
SARS-CoV2 nsp10	O94973	AP2A2	SARS-CoV2 nsp10
SARS-CoV2 nsp10	P55789	GFER	SARS-CoV2 nsp10
SARS-CoV2 nsp10	Q969X5	ERGIC1	SARS-CoV2 nsp10
SARS-CoV2 nsp10	Q96CW1	AP2M1	SARS-CoV2 nsp10
SARS-CoV2 nsp10	Q9HAV7	GRPEL1	SARS-CoV2 nsp10
SARS-CoV2 nsp11	O75347	TBCA	SARS-CoV2 nsp11
SARS-CoV2 nsp12	A3KN83	SBNO1	SARS-CoV2 nsp12
SARS-CoV2 nsp12	O14874	BCKDK	SARS-CoV2 nsp12
SARS-CoV2 nsp12	O43823	AKAP8	SARS-CoV2 nsp12
SARS-CoV2 nsp12	O75592	MYCBP2	SARS-CoV2 nsp12
SARS-CoV2 nsp12	O95391	SLU7	SARS-CoV2 nsp12
SARS-CoV2 nsp12	Q13546	RIPK1	SARS-CoV2 nsp12
SARS-CoV2 nsp12	Q14157	UBAP2L	SARS-CoV2 nsp12
SARS-CoV2 nsp12	Q2T9J0	TYSND1	SARS-CoV2 nsp12
SARS-CoV2 nsp12	Q5EBL8	PDZD11	SARS-CoV2 nsp12
SARS-CoV2 nsp12	Q5JSZ5	PRRC2B	SARS-CoV2 nsp12
SARS-CoV2 nsp12	Q5T6F2	UBAP2	SARS-CoV2 nsp12
SARS-CoV2 nsp12	Q5VUA4	ZNF318	SARS-CoV2 nsp12
SARS-CoV2 nsp12	Q6UUV7	CRTC3	SARS-CoV2 nsp12
SARS-CoV2 nsp12	Q70EL1	USP54	SARS-CoV2 nsp12
SARS-CoV2 nsp12	Q8IWR0	ZC3H7A	SARS-CoV2 nsp12
SARS-CoV2 nsp12	Q92615	LARP4B	SARS-CoV2 nsp12
SARS-CoV2 nsp12	Q96IZ5	RBM41	SARS-CoV2 nsp12
SARS-CoV2 nsp12	Q99081	TCF12	SARS-CoV2 nsp12
SARS-CoV2 nsp12	Q9H2H8	PPIL3	SARS-CoV2 nsp12
SARS-CoV2 nsp12	Q9HAU0	PLEKHA5	SARS-CoV2 nsp12
SARS-CoV2 nsp13	A7MCY6	TBKBP1	SARS-CoV2 nsp13
SARS-CoV2 nsp13	O14578	CIT	SARS-CoV2 nsp13
SARS-CoV2 nsp13	O75506	HSBP1	SARS-CoV2 nsp13
SARS-CoV2 nsp13	O95613	PCNT	SARS-CoV2 nsp13
SARS-CoV2 nsp13	O95684	CEP43	SARS-CoV2 nsp13
SARS-CoV2 nsp13	P13861	PRKAR2A	SARS-CoV2 nsp13
SARS-CoV2 nsp13	P17612	PRKACA	SARS-CoV2 nsp13
SARS-CoV2 nsp13	P31323	PRKAR2B	SARS-CoV2 nsp13
SARS-CoV2 nsp13	P35241	RDX	SARS-CoV2 nsp13
SARS-CoV2 nsp13	P49454	CENPF	SARS-CoV2 nsp13
SARS-CoV2 nsp13	Q04724	TLE1	SARS-CoV2 nsp13
SARS-CoV2 nsp13	Q04726	TLE3	SARS-CoV2 nsp13
SARS-CoV2 nsp13	Q08117	TLE5	SARS-CoV2 nsp13
SARS-CoV2 nsp13	Q08378	GOLGA3	SARS-CoV2 nsp13
SARS-CoV2 nsp13	Q08379	GOLGA2	SARS-CoV2 nsp13
SARS-CoV2 nsp13	Q14789	GOLGB1	SARS-CoV2 nsp13
SARS-CoV2 nsp13	Q4V328	GRIPAP1	SARS-CoV2 nsp13
SARS-CoV2 nsp13	Q5VT06	CEP350	SARS-CoV2 nsp13
SARS-CoV2 nsp13	Q5VU43	PDE4DIP	SARS-CoV2 nsp13
SARS-CoV2 nsp13	Q66GS9	CEP135	SARS-CoV2 nsp13
SARS-CoV2 nsp13	Q76N32	CEP68	SARS-CoV2 nsp13
SARS-CoV2 nsp13	Q7Z7A1	CNTRL	SARS-CoV2 nsp13
SARS-CoV2 nsp13	Q8IUD2	ERC1	SARS-CoV2 nsp13
SARS-CoV2 nsp13	Q8IWJ2	GCC2	SARS-CoV2 nsp13
SARS-CoV2 nsp13	Q8N3C7	CLIP4	SARS-CoV2 nsp13
SARS-CoV2 nsp13	Q8N4C6	NIN	SARS-CoV2 nsp13
SARS-CoV2 nsp13	Q8N8E3	CEP112	SARS-CoV2 nsp13
SARS-CoV2 nsp13	Q8TD10	MIPOL1	SARS-CoV2 nsp13
SARS-CoV2 nsp13	Q92995	USP13	SARS-CoV2 nsp13
SARS-CoV2 nsp13	Q96CN9	GCC1	SARS-CoV2 nsp13
SARS-CoV2 nsp13	Q96N16	JAKMIP1	SARS-CoV2 nsp13
SARS-CoV2 nsp13	Q96SN8	CDK5RAP2	SARS-CoV2 nsp13
SARS-CoV2 nsp13	Q99996	AKAP9	SARS-CoV2 nsp13
SARS-CoV2 nsp13	Q9BQQ3	GORASP1	SARS-CoV2 nsp13
SARS-CoV2 nsp13	Q9BQS8	FYCO1	SARS-CoV2 nsp13
SARS-CoV2 nsp13	Q9BV19	C1orf50	SARS-CoV2 nsp13
SARS-CoV2 nsp13	Q9BV73	CEP250	SARS-CoV2 nsp13
SARS-CoV2 nsp13	Q9UHD2	TBK1	SARS-CoV2 nsp13
SARS-CoV2 nsp13	Q9UJC3	HOOK1	SARS-CoV2 nsp13
SARS-CoV2 nsp13	Q9Y2I6	NINL	SARS-CoV2 nsp13
SARS-CoV2 nsp14	P06280	GLA	SARS-CoV2 nsp14
SARS-CoV2 nsp14	P12268	IMPDH2	SARS-CoV2 nsp14
SARS-CoV2 nsp14	Q9NXA8	SIRT5	SARS-CoV2 nsp14
SARS-CoV2 nsp15	P61970	NUTF2	SARS-CoV2 nsp15
SARS-CoV2 nsp15	P62330	ARF6	SARS-CoV2 nsp15
SARS-CoV2 nsp15	Q9H4P4	RNF41	SARS-CoV2 nsp15
SARS-CoV2 nsp2	O14975	SLC27A2	SARS-CoV2 nsp2
SARS-CoV2 nsp2	O60573	EIF4E2	SARS-CoV2 nsp2
SARS-CoV2 nsp2	P16435	POR	SARS-CoV2 nsp2
SARS-CoV2 nsp2	P52306	RAP1GDS1	SARS-CoV2 nsp2
SARS-CoV2 nsp2	Q2M389	WASHC4	SARS-CoV2 nsp2
SARS-CoV2 nsp2	Q5T1M5	FKBP15	SARS-CoV2 nsp2
SARS-CoV2 nsp2	Q6Y7W6	GIGYF2	SARS-CoV2 nsp2
SARS-CoV2 nsp4	P14735	IDE	SARS-CoV2 nsp4
SARS-CoV2 nsp4	P62072	TIMM10	SARS-CoV2 nsp4
SARS-CoV2 nsp4	Q2TAA5	ALG11	SARS-CoV2 nsp4
SARS-CoV2 nsp4	Q8TEM1	NUP210	SARS-CoV2 nsp4
SARS-CoV2 nsp4	Q9BSF4	TIMM29	SARS-CoV2 nsp4
SARS-CoV2 nsp4	Q9NVH1	DNAJC11	SARS-CoV2 nsp4
SARS-CoV2 nsp4	Q9Y5J6	TIMM10B	SARS-CoV2 nsp4
SARS-CoV2 nsp4	Q9Y5J7	TIMM9	SARS-CoV2 nsp4
SARS-CoV2 nsp5	Q92769	HDAC2	SARS-CoV2 nsp5
SARS-CoV2 nsp5_C145A	P07203	GPX1	SARS-CoV2 nsp5_C145A
SARS-CoV2 nsp5_C145A	Q9NXH9	TRMT1	SARS-CoV2 nsp5_C145A
SARS-CoV2 nsp6	O75964	ATP5MG	SARS-CoV2 nsp6
SARS-CoV2 nsp6	Q15904	ATP6AP1	SARS-CoV2 nsp6
SARS-CoV2 nsp6	Q99720	SIGMAR1	SARS-CoV2 nsp6
SARS-CoV2 nsp6	Q9H7F0	ATP13A3	SARS-CoV2 nsp6
SARS-CoV2 nsp7	O00116	AGPS	SARS-CoV2 nsp7
SARS-CoV2 nsp7	O43169	CYB5B	SARS-CoV2 nsp7
SARS-CoV2 nsp7	O95573	ACSL3	SARS-CoV2 nsp7
SARS-CoV2 nsp7	P00387	CYB5R3	SARS-CoV2 nsp7
SARS-CoV2 nsp7	P11233	RALA	SARS-CoV2 nsp7
SARS-CoV2 nsp7	P21964	COMT	SARS-CoV2 nsp7
SARS-CoV2 nsp7	P51148	RAB5C	SARS-CoV2 nsp7
SARS-CoV2 nsp7	P51149	RAB7A	SARS-CoV2 nsp7
SARS-CoV2 nsp7	P61006	RAB8A	SARS-CoV2 nsp7
SARS-CoV2 nsp7	P61019	RAB2A	SARS-CoV2 nsp7
SARS-CoV2 nsp7	P61026	RAB10	SARS-CoV2 nsp7
SARS-CoV2 nsp7	P61106	RAB14	SARS-CoV2 nsp7
SARS-CoV2 nsp7	P61586	RHOA	SARS-CoV2 nsp7
SARS-CoV2 nsp7	P62820	RAB1A	SARS-CoV2 nsp7
SARS-CoV2 nsp7	P62873	GNB1	SARS-CoV2 nsp7
SARS-CoV2 nsp7	P63218	GNG5	SARS-CoV2 nsp7
SARS-CoV2 nsp7	Q12907	LMAN2	SARS-CoV2 nsp7
SARS-CoV2 nsp7	Q13724	MOGS	SARS-CoV2 nsp7
SARS-CoV2 nsp7	Q5JTV8	TOR1AIP1	SARS-CoV2 nsp7
SARS-CoV2 nsp7	Q5VT66	MTARC1	SARS-CoV2 nsp7
SARS-CoV2 nsp7	Q6ZRP7	QSOX2	SARS-CoV2 nsp7
SARS-CoV2 nsp7	Q7LGA3	HS2ST1	SARS-CoV2 nsp7
SARS-CoV2 nsp7	Q8N183	NDUFAF2	SARS-CoV2 nsp7
SARS-CoV2 nsp7	Q8NBX0	SCCPDH	SARS-CoV2 nsp7
SARS-CoV2 nsp7	Q8WTV0	SCARB1	SARS-CoV2 nsp7
SARS-CoV2 nsp7	Q8WUY8	NAT14	SARS-CoV2 nsp7
SARS-CoV2 nsp7	Q8WVC6	DCAKD	SARS-CoV2 nsp7
SARS-CoV2 nsp7	Q96A26	FAM162A	SARS-CoV2 nsp7
SARS-CoV2 nsp7	Q96DA6	DNAJC19	SARS-CoV2 nsp7
SARS-CoV2 nsp7	Q9BQE4	SELENOS	SARS-CoV2 nsp7
SARS-CoV2 nsp7	Q9H7Z7	PTGES2	SARS-CoV2 nsp7
SARS-CoV2 nsp7	Q9NP72	RAB18	SARS-CoV2 nsp7
SARS-CoV2 nsp8	O00566	MPHOSPH10	SARS-CoV2 nsp8
SARS-CoV2 nsp8	O76094	SRP72	SARS-CoV2 nsp8
SARS-CoV2 nsp8	O95260	ATE1	SARS-CoV2 nsp8
SARS-CoV2 nsp8	O96028	NSD2	SARS-CoV2 nsp8
SARS-CoV2 nsp8	P09132	SRP19	SARS-CoV2 nsp8
SARS-CoV2 nsp8	P61011	SRP54	SARS-CoV2 nsp8
SARS-CoV2 nsp8	P82663	MRPS25	SARS-CoV2 nsp8
SARS-CoV2 nsp8	Q13206	DDX10	SARS-CoV2 nsp8
SARS-CoV2 nsp8	Q4G0J3	LARP7	SARS-CoV2 nsp8
SARS-CoV2 nsp8	Q7L2J0	MEPCE	SARS-CoV2 nsp8
SARS-CoV2 nsp8	Q8NEJ9	NGDN	SARS-CoV2 nsp8
SARS-CoV2 nsp8	Q96B26	EXOSC8	SARS-CoV2 nsp8
SARS-CoV2 nsp8	Q96I59	NARS2	SARS-CoV2 nsp8
SARS-CoV2 nsp8	Q9BSC4	NOL10	SARS-CoV2 nsp8
SARS-CoV2 nsp8	Q9H6F5	CCDC86	SARS-CoV2 nsp8
SARS-CoV2 nsp8	Q9HD40	SEPSECS	SARS-CoV2 nsp8
SARS-CoV2 nsp8	Q9NQT4	EXOSC5	SARS-CoV2 nsp8
SARS-CoV2 nsp8	Q9NQT5	EXOSC3	SARS-CoV2 nsp8
SARS-CoV2 nsp8	Q9NY61	AATF	SARS-CoV2 nsp8
SARS-CoV2 nsp8	Q9ULT8	HECTD1	SARS-CoV2 nsp8
SARS-CoV2 nsp8	Q9Y399	MRPS2	SARS-CoV2 nsp8
SARS-CoV2 nsp8	P82675	MRPS5	SARS-CoV2 nsp8
SARS-CoV2 nsp8	Q13868	EXOSC2	SARS-CoV2 nsp8
SARS-CoV2 nsp8	Q92552	MRPS27	SARS-CoV2 nsp8
SARS-CoV2 nsp9	P13984	GTF2F2	SARS-CoV2 nsp9
SARS-CoV2 nsp9	P35555	FBN1	SARS-CoV2 nsp9
SARS-CoV2 nsp9	P35556	FBN2	SARS-CoV2 nsp9
SARS-CoV2 nsp9	P35658	NUP214	SARS-CoV2 nsp9
SARS-CoV2 nsp9	P37198	NUP62	SARS-CoV2 nsp9
SARS-CoV2 nsp9	P61962	DCAF7	SARS-CoV2 nsp9
SARS-CoV2 nsp9	Q15056	EIF4H	SARS-CoV2 nsp9
SARS-CoV2 nsp9	Q7Z3B4	NUP54	SARS-CoV2 nsp9
SARS-CoV2 nsp9	Q86YT6	MIB1	SARS-CoV2 nsp9
SARS-CoV2 nsp9	Q8N0X7	SPART	SARS-CoV2 nsp9
SARS-CoV2 nsp9	Q8TD19	NEK9	SARS-CoV2 nsp9
SARS-CoV2 nsp9	Q96F45	ZNF503	SARS-CoV2 nsp9
SARS-CoV2 nsp9	Q99567	NUP88	SARS-CoV2 nsp9
SARS-CoV2 nsp9	Q9BVL2	NUP58	SARS-CoV2 nsp9
SARS-CoV2 nsp9	Q9NZL9	MAT2B	SARS-CoV2 nsp9
SARS-CoV2 nsp9	Q9UBX5	FBLN5	SARS-CoV2 nsp9
SARS-CoV2 orf10	P50897	PPT1	SARS-CoV2 orf10
SARS-CoV2 orf10	Q13617	CUL2	SARS-CoV2 orf10
SARS-CoV2 orf10	Q3KQU3	MAP7D1	SARS-CoV2 orf10
SARS-CoV2 orf10	Q9BU02	THTPA	SARS-CoV2 orf10
SARS-CoV2 orf10	Q9C0D3	ZYG11B	SARS-CoV2 orf10
SARS-CoV2 orf10	Q9Y5J9	TIMM8B	SARS-CoV2 orf10
SARS-CoV2 orf10	P62877	RBX1	SARS-CoV2 orf10
SARS-CoV2 orf10	Q15369	ELOC	SARS-CoV2 orf10
SARS-CoV2 orf10	Q15370	ELOB	SARS-CoV2 orf10
SARS-CoV2 orf3a	P09601	HMOX1	SARS-CoV2 orf3a
SARS-CoV2 orf3a	Q8IWR1	TRIM59	SARS-CoV2 orf3a
SARS-CoV2 orf3a	Q8N6S5	ARL6IP6	SARS-CoV2 orf3a
SARS-CoV2 orf3a	Q96JC1	VPS39	SARS-CoV2 orf3a
SARS-CoV2 orf3a	Q96S66	CLCC1	SARS-CoV2 orf3a
SARS-CoV2 orf3a	Q9H270	VPS11	SARS-CoV2 orf3a
SARS-CoV2 orf3a	Q9UH99	SUN2	SARS-CoV2 orf3a
SARS-CoV2 orf3a	Q9Y673	ALG5	SARS-CoV2 orf3a
SARS-CoV2 orf3b	Q9UJZ1	STOML2	SARS-CoV2 orf3b
SARS-CoV2 orf6	P52948	NUP98	SARS-CoV2 orf6
SARS-CoV2 orf6	P78406	RAE1	SARS-CoV2 orf6
SARS-CoV2 orf6	Q9NZJ7	MTCH1	SARS-CoV2 orf6
SARS-CoV2 orf7a	Q7Z4Q2	HEATR3	SARS-CoV2 orf7a
SARS-CoV2 orf7a	Q9NU22	MDN1	SARS-CoV2 orf7a
SARS-CoV2 orf8	O00469	PLOD2	SARS-CoV2 orf8
SARS-CoV2 orf8	O14656	TOR1A	SARS-CoV2 orf8
SARS-CoV2 orf8	O76061	STC2	SARS-CoV2 orf8
SARS-CoV2 orf8	P00750	PLAT	SARS-CoV2 orf8
SARS-CoV2 orf8	P05556	ITGB1	SARS-CoV2 orf8
SARS-CoV2 orf8	P0C7P0	CISD3	SARS-CoV2 orf8
SARS-CoV2 orf8	P12109	COL6A1	SARS-CoV2 orf8
SARS-CoV2 orf8	P15151	PVR	SARS-CoV2 orf8
SARS-CoV2 orf8	P26358	DNMT1	SARS-CoV2 orf8
SARS-CoV2 orf8	P28300	LOX	SARS-CoV2 orf8
SARS-CoV2 orf8	P29122	PCSK6	SARS-CoV2 orf8
SARS-CoV2 orf8	P58166	INHBE	SARS-CoV2 orf8
SARS-CoV2 orf8	P61916	NPC2	SARS-CoV2 orf8
SARS-CoV2 orf8	Q08431	MFGE8	SARS-CoV2 orf8
SARS-CoV2 orf8	Q13438	OS9	SARS-CoV2 orf8
SARS-CoV2 orf8	Q15818	NPTX1	SARS-CoV2 orf8
SARS-CoV2 orf8	Q6UW63	POGLUT2	SARS-CoV2 orf8
SARS-CoV2 orf8	Q7Z4H8	POGLUT3	SARS-CoV2 orf8
SARS-CoV2 orf8	Q86YB8	ERO1B	SARS-CoV2 orf8
SARS-CoV2 orf8	Q8IV08	PLD3	SARS-CoV2 orf8
SARS-CoV2 orf8	Q8IWF2	FOXRED2	SARS-CoV2 orf8
SARS-CoV2 orf8	Q8IZ52	CHPF	SARS-CoV2 orf8
SARS-CoV2 orf8	Q8N0Z8	PUSL1	SARS-CoV2 orf8
SARS-CoV2 orf8	Q8N766	EMC1	SARS-CoV2 orf8
SARS-CoV2 orf8	Q92820	GGH	SARS-CoV2 orf8
SARS-CoV2 orf8	Q96DZ1	ERLEC1	SARS-CoV2 orf8
SARS-CoV2 orf8	Q96F46	IL17RA	SARS-CoV2 orf8
SARS-CoV2 orf8	Q96IV0	NGLY1	SARS-CoV2 orf8
SARS-CoV2 orf8	Q96MM7	HS6ST2	SARS-CoV2 orf8
SARS-CoV2 orf8	Q99470	SDF2	SARS-CoV2 orf8
SARS-CoV2 orf8	Q99519	NEU1	SARS-CoV2 orf8
SARS-CoV2 orf8	Q99988	GDF15	SARS-CoV2 orf8
SARS-CoV2 orf8	Q9BRN9	TM2D3	SARS-CoV2 orf8
SARS-CoV2 orf8	Q9BS26	ERP44	SARS-CoV2 orf8
SARS-CoV2 orf8	Q9BZQ6	EDEM3	SARS-CoV2 orf8
SARS-CoV2 orf8	Q9H173	SIL1	SARS-CoV2 orf8
SARS-CoV2 orf8	Q9H488	POFUT1	SARS-CoV2 orf8
SARS-CoV2 orf8	Q9H4F8	SMOC1	SARS-CoV2 orf8
SARS-CoV2 orf8	Q9H8W4	PLEKHF2	SARS-CoV2 orf8
SARS-CoV2 orf8	Q9NXK8	FBXL12	SARS-CoV2 orf8
SARS-CoV2 orf8	Q9NYU1	UGGT2	SARS-CoV2 orf8
SARS-CoV2 orf8	Q9P2E5	CHPF2	SARS-CoV2 orf8
SARS-CoV2 orf8	Q9UHI8	ADAMTS1	SARS-CoV2 orf8
SARS-CoV2 orf8	Q9Y4L1	HYOU1	SARS-CoV2 orf8
SARS-CoV2 orf8	Q9Y680	FKBP7	SARS-CoV2 orf8
SARS-CoV2 orf8	Q13443	ADAM9	SARS-CoV2 orf8
SARS-CoV2 orf8	Q96AY3	FKBP10	SARS-CoV2 orf8
SARS-CoV2 orf9b	O14745	SLC9A3R1	SARS-CoV2 orf9b
SARS-CoV2 orf9b	O43633	CHMP2A	SARS-CoV2 orf9b
SARS-CoV2 orf9b	O75534	CSDE1	SARS-CoV2 orf9b
SARS-CoV2 orf9b	O94826	TOMM70	SARS-CoV2 orf9b
SARS-CoV2 orf9b	P27448	MARK3	SARS-CoV2 orf9b
SARS-CoV2 orf9b	Q7KZI7	MARK2	SARS-CoV2 orf9b
SARS-CoV2 orf9b	Q9H2P9	DPH5	SARS-CoV2 orf9b
SARS-CoV2 orf9b	Q9H773	DCTPP1	SARS-CoV2 orf9b
SARS-CoV2 orf9b	Q9P0L2	MARK1	SARS-CoV2 orf9b
SARS-CoV2 orf9b	Q9UKA9	PTBP2	SARS-CoV2 orf9b
SARS-CoV2 orf9b	Q9UL15	BAG5	SARS-CoV2 orf9b
SARS-CoV2 orf9c	O00124	UBXN8	SARS-CoV2 orf9c
SARS-CoV2 orf9c	O43292	GPAA1	SARS-CoV2 orf9c
SARS-CoV2 orf9c	O76024	WFS1	SARS-CoV2 orf9c
SARS-CoV2 orf9c	P33527	ABCC1	SARS-CoV2 orf9c
SARS-CoV2 orf9c	P55085	F2RL1	SARS-CoV2 orf9c
SARS-CoV2 orf9c	Q12770	SCAP	SARS-CoV2 orf9c
SARS-CoV2 orf9c	Q2PZI1	DPY19L1	SARS-CoV2 orf9c
SARS-CoV2 orf9c	Q5BJF2	TMEM97	SARS-CoV2 orf9c
SARS-CoV2 orf9c	Q6NXT4	SLC30A6	SARS-CoV2 orf9c
SARS-CoV2 orf9c	Q6NXT6	TAPT1	SARS-CoV2 orf9c
SARS-CoV2 orf9c	Q7Z2K6	ERMP1	SARS-CoV2 orf9c
SARS-CoV2 orf9c	Q86UT6	NLRX1	SARS-CoV2 orf9c
SARS-CoV2 orf9c	Q86VR2	RETREG3	SARS-CoV2 orf9c
SARS-CoV2 orf9c	Q8TEQ8	PIGO	SARS-CoV2 orf9c
SARS-CoV2 orf9c	Q96K12	FAR2	SARS-CoV2 orf9c
SARS-CoV2 orf9c	Q9BQ95	ECSIT	SARS-CoV2 orf9c
SARS-CoV2 orf9c	Q9BVK2	ALG8	SARS-CoV2 orf9c
SARS-CoV2 orf9c	Q9GZU3	TMEM39B	SARS-CoV2 orf9c
SARS-CoV2 orf9c	Q9H3K2	GHITM	SARS-CoV2 orf9c
SARS-CoV2 orf9c	Q9H845	ACAD9	SARS-CoV2 orf9c
SARS-CoV2 orf9c	Q9NV92	NDFIP2	SARS-CoV2 orf9c
SARS-CoV2 orf9c	Q9Y276	BCS1L	SARS-CoV2 orf9c
SARS-CoV2 orf9c	Q9Y375	NDUFAF1	SARS-CoV2 orf9c
SARS-CoV2 orf9c	Q9Y3A6	TMED5	SARS-CoV2 orf9c
SARS-CoV2 orf9c	Q9Y6M9	NDUFB9	SARS-CoV2 orf9c
SARS-CoV2 orf9c	Q96S52	PIGS	SARS-CoV2 orf9c
